# Supplementary material for: Wing geometric morphometrics to distinguish and identify Haematobosca flies (Diptera: Muscidae) from Thailand
Source: Int J Parasitol Parasites Wildl. 2023 Apr 20;21:74–82. doi: 10.1016/j.ijppaw.2023.04.008 (PMC10151224; doi:10.1016/j.ijppaw.2023.04.008)
Supplement: Multimedia component 1 [file mmc1.xlsx]

## Sheet: Raw coordinates
No.	Species	Sex	GPS coordinate	Province	X1	Y1	X2	Y2	X3	Y3	X4	Y4	X5	Y5	X6	Y6	X7	Y7	X8	Y8	X9	Y9	X10	Y10
1	H. sanguinolenta	Male	N18°38′35″, E98°31′27″	Chiang Mai	3.12388	3.29267	2.45722	2.7544	3.23649	2.4449	3.23649	2.32827	1.05183	2.82168	0.957233	2.61086	1.31759	2.1354	4.48422	2.09503	3.09235	1.79898	3.69594	1.7317
2	H. sanguinolenta	Male	N18°38′35″, E98°31′27″	Chiang Mai	3.29508	3.21196	2.63742	2.63332	3.43022	2.35073	3.43022	2.23859	1.24103	2.66472	1.14193	2.44941	1.53382	1.97842	4.66895	2.01879	3.29958	1.70032	3.90769	1.642
3	H. sanguinolenta	Male	N18°38′35″, E98°31′27″	Chiang Mai	3.20856	3.49228	2.50004	2.92516	3.36999	2.59918	3.37447	2.47415	1.06057	2.92963	0.970887	2.73315	1.3386	2.25088	4.6256	2.23301	3.20856	1.90703	3.83636	1.85791
4	H. sanguinolenta	Male	N18°38′35″, E98°31′27″	Chiang Mai	3.21301	3.34935	2.51795	2.70186	3.43722	2.42054	3.4417	2.28211	1.00227	2.65721	0.926035	2.4384	1.32513	1.98739	4.71972	2.08563	3.1861	1.67928	3.86771	1.63909
5	H. sanguinolenta	Male	N18°38′35″, E98°31′27″	Chiang Mai	3.52012	3.10771	2.81923	2.48533	3.6987	2.20971	3.71209	2.07634	1.34602	2.42309	1.27459	2.23194	1.65852	1.72959	5.00673	1.92075	3.53352	1.47175	4.20762	1.43174
6	H. sanguinolenta	Male	N18°38′35″, E98°31′27″	Chiang Mai	3.26116	3.53444	2.44867	2.90763	3.37723	2.60534	3.38616	2.45419	0.948686	2.89429	0.854937	2.65424	1.25225	2.1519	4.84597	2.19635	3.22545	1.81848	3.9308	1.73846
7	H. sanguinolenta	Male	N18°38′35″, E98°31′27″	Chiang Mai	3.44174	3.55926	2.59421	2.88051	3.58075	2.5456	3.60317	2.39824	1.11438	2.80906	1.02021	2.58579	1.44174	2.08119	5.11438	2.14817	3.3969	1.74181	4.17268	1.67483
8	H. sanguinolenta	Male	N18°38′35″, E98°31′27″	Chiang Mai	3.06506	3.50567	2.25788	2.81352	3.2534	2.49648	3.2803	2.34912	0.778062	2.70189	0.688376	2.48308	1.13681	1.97402	4.78703	2.1437	3.06506	1.69269	3.85878	1.63911
9	H. sanguinolenta	Male	N18°38′35″, E98°31′27″	Chiang Mai	3.21749	3.52796	2.41481	2.84475	3.36547	2.53217	3.36996	2.38482	0.764601	2.8001	0.665948	2.59023	1.16818	2.04991	4.83183	2.14368	3.20852	1.715	3.91704	1.63016
10	H. sanguinolenta	Male	N18°38′35″, E98°31′27″	Chiang Mai	3.08479	3.22868	2.4242	2.70462	3.19994	2.40344	3.206	2.28899	1.03028	2.7769	0.933316	2.56005	1.28483	2.10226	4.44234	2.06611	3.03025	1.77698	3.59993	1.69265
11	H. sanguinolenta	Male	N18°38′35″, E98°31′27″	Chiang Mai	3.19049	3.22422	2.46855	2.59015	3.3295	2.36242	3.34295	2.22846	0.952912	2.48298	0.876682	2.25972	1.36097	1.79086	4.67474	2.04985	3.2443	1.61225	3.88553	1.59439
12	H. sanguinolenta	Male	N18°38′35″, E98°31′27″	Chiang Mai	3.68389	3.19309	3.08748	2.6617	3.8229	2.37144	3.83636	2.26427	1.76461	2.6617	1.69734	2.5188	2.07403	2.0276	4.92604	2.01867	3.67044	1.75074	4.20856	1.69716
13	H. sanguinolenta	Male	N18°38′35″, E98°31′27″	Chiang Mai	2.95295	3.08145	2.44622	2.57685	3.18613	2.37144	3.18613	2.2732	1.18165	2.55006	1.1099	2.34912	1.49107	1.99634	4.12784	2.13031	2.95295	1.83559	3.509	1.81773
14	H. sanguinolenta	Male	N18°38′35″, E98°31′27″	Chiang Mai	3.24443	3.2824	2.61214	2.72868	3.41035	2.44289	3.41035	2.31786	1.06506	2.72868	0.988824	2.5322	1.41932	2.05439	4.68838	2.08565	3.23098	1.782	3.89017	1.71502
15	H. sanguinolenta	Male	N18°38′35″, E98°31′27″	Chiang Mai	3.22854	3.53289	2.45026	2.87954	3.39596	2.57765	3.40501	2.44247	0.984198	2.86152	0.884651	2.60017	1.34166	2.12706	4.72175	2.20816	3.21949	1.84319	3.92537	1.79813
16	H. sanguinolenta	Male	N18°38′35″, E98°31′27″	Chiang Mai	3.18697	3.34204	2.64643	2.83517	3.40769	2.58846	3.4167	2.47184	1.36715	2.70957	1.3131	2.52118	1.66895	2.14888	4.49778	2.30587	3.3176	1.97394	3.84463	1.95599
17	H. sanguinolenta	Male	N18°38′35″, E98°31′27″	Chiang Mai	3.18329	3.28507	2.49551	2.66326	3.44121	2.39741	3.45479	2.25773	1.0566	2.5461	1.0023	2.34334	1.41406	1.87022	4.75343	2.09101	3.20139	1.65394	3.88013	1.61789
18	H. sanguinolenta	Male	N18°38′35″, E98°31′27″	Chiang Mai	3.07433	3.35098	2.29055	2.70955	3.28153	2.38659	3.29054	2.25202	0.817595	2.64226	0.723001	2.42247	1.15543	1.90215	4.67341	2.03671	3.07883	1.6375	3.77252	1.57919
19	H. sanguinolenta	Male	N18°38′35″, E98°31′27″	Chiang Mai	3.21497	3.24001	2.56338	2.70832	3.40049	2.42895	3.40049	2.30279	1.23307	2.72183	1.14257	2.50555	1.50909	2.09552	4.58148	2.05947	3.20592	1.78461	3.83035	1.71252
20	H. sanguinolenta	Male	N18°38′35″, E98°31′27″	Chiang Mai	3.1149	3.08188	2.48877	2.53015	3.34913	2.25204	3.34913	2.13542	1.1149	2.49875	1.04733	2.3283	1.44373	1.88423	4.57886	1.9246	3.09688	1.62406	3.75454	1.57921
21	H. sanguinolenta	Male	N18°38′35″, E98°31′27″	Chiang Mai	3.33562	3.2299	2.59688	2.65575	3.49328	2.35073	3.50229	2.22962	1.15995	2.56603	1.08787	2.34176	1.54733	1.88871	4.7185	2.00534	3.29058	1.642	3.94373	1.60163
22	H. sanguinolenta	Male	N18°38′35″, E98°31′27″	Chiang Mai	3.43973	3.0321	2.76117	2.49864	3.51563	2.22747	3.51563	2.12078	1.36832	2.50753	1.28797	2.31638	1.70314	1.84516	4.73883	1.8985	3.37723	1.57398	3.97991	1.53842
23	H. sanguinolenta	Male	N18°38′35″, E98°31′27″	Chiang Mai	3.02931	3.14019	2.4122	2.58846	3.15995	2.31933	3.16445	2.19822	1.02031	2.60192	0.939224	2.40455	1.38067	1.92908	4.32661	1.94702	2.93922	1.66443	3.56085	1.60163
24	H. sanguinolenta	Male	N18°38′35″, E98°31′27″	Chiang Mai	3.48423	3.09979	2.69145	2.45387	3.52477	2.19371	3.53829	2.05017	1.21849	2.37313	1.15543	2.16231	1.60137	1.68684	4.91215	1.83935	3.42568	1.45359	4.11035	1.39977
25	H. sanguinolenta	Male	N18°38′35″, E98°31′27″	Chiang Mai	3.22301	3.20747	2.66445	2.7006	3.38517	2.4225	3.38067	2.2969	1.24553	2.73649	1.16445	2.54361	1.52031	2.09505	4.49328	2.07262	3.15544	1.77209	3.72301	1.70032
26	H. sanguinolenta	Male	N18°38′35″, E98°31′27″	Chiang Mai	3.25451	3.47657	2.59686	2.86654	3.3491	2.58395	3.36261	2.46733	1.08786	2.90242	0.997773	2.70955	1.39867	2.17577	4.61936	2.22511	3.19144	1.89318	3.86261	1.83487
27	H. sanguinolenta	Male	N18°38′35″, E98°31′27″	Chiang Mai	3.05606	3.33595	2.361	2.75545	3.26233	2.46073	3.27579	2.3089	0.822897	2.79563	0.719759	2.58576	1.12334	2.08563	4.64349	2.08117	3.03364	1.72393	3.77802	1.67035
28	H. sanguinolenta	Male	N18°38′35″, E98°31′27″	Chiang Mai	3.23746	3.45615	2.49993	2.81184	3.40035	2.55501	3.41845	2.41083	1.02488	2.7803	0.934387	2.57304	1.35971	2.0684	4.83468	2.21258	3.26008	1.81157	3.98856	1.78454
29	H. sanguinolenta	Male	N18°38′35″, E98°31′27″	Chiang Mai	3.3445	3.2836	2.80848	2.7902	3.47962	2.5749	3.47962	2.46277	1.55628	2.74086	1.51124	2.58836	1.83104	2.19364	4.53814	2.28335	3.39404	1.97834	3.90754	1.93797
30	H. sanguinolenta	Male	N18°38′35″, E98°31′27″	Chiang Mai	3.18247	3.40484	2.4167	2.70957	3.29958	2.41801	3.30409	2.2655	0.93472	2.68715	0.84463	2.45389	1.29508	1.9246	4.68697	2.04122	3.22301	1.63752	3.86715	1.59715
31	H. sanguinolenta	Male	N18°38′35″, E98°31′27″	Chiang Mai	3.09152	3.31661	2.56028	2.7876	3.32813	2.5431	3.32813	2.44085	1.21654	2.76537	1.15404	2.58755	1.50225	2.17412	4.40847	2.2497	3.10491	1.92962	3.68527	1.87183
32	H. sanguinolenta	Male	N18°38′35″, E98°31′27″	Chiang Mai	3.47076	3.17159	2.86265	2.61986	3.72751	2.34176	3.73202	2.22064	1.40319	2.62435	1.33112	2.4225	1.74553	1.95151	4.86715	2.01431	3.4167	1.67789	4.06986	1.60163
33	H. sanguinolenta	Male	N18°38′35″, E98°31′27″	Chiang Mai	3.26889	3.23106	2.56668	2.66014	3.38889	2.40788	3.38445	2.26625	1.14891	2.6867	1.05558	2.48754	1.42891	2.01841	4.65554	2.06267	3.25556	1.72631	3.83777	1.65993
34	H. sanguinolenta	Male	N18°38′35″, E98°31′27″	Chiang Mai	3.50676	3.36443	2.76352	2.7544	3.6554	2.43144	3.6554	2.29239	1.35813	2.723	1.27254	2.53461	1.69596	2.01429	4.93467	2.06363	3.47973	1.7003	4.16891	1.65544
35	H. sanguinolenta	Male	N18°38′35″, E98°31′27″	Chiang Mai	3.29824	3.23328	2.65699	2.6751	3.5673	2.4161	3.57178	2.29553	1.28927	2.62151	1.21304	2.41163	1.60766	1.98295	4.67941	2.09905	3.30721	1.75074	3.92604	1.71948
36	H. sanguinolenta	Male	N18°38′35″, E98°31′27″	Chiang Mai	3.44423	3.22329	2.78352	2.67204	3.59602	2.37864	3.60495	2.2675	1.33262	2.63203	1.27459	2.44977	1.66298	2.00077	4.8237	2.03189	3.33709	1.7207	3.93977	1.66291
37	H. sanguinolenta	Male	N18°38′35″, E98°31′27″	Chiang Mai	3.35811	3.32855	2.70496	2.76337	3.49324	2.4763	3.50225	2.35967	1.2275	2.75889	1.15543	2.56152	1.52479	2.12643	4.759	2.11745	3.22748	1.81692	3.84009	1.74515
38	H. sanguinolenta	Male	N18°38′35″, E98°31′27″	Chiang Mai	3.33549	3.17146	2.69137	2.65564	3.49314	2.33718	3.49314	2.21607	1.32205	2.69152	1.21845	2.47174	1.62384	2.01423	4.62823	1.99628	3.27693	1.69128	3.92555	1.64194
39	H. sanguinolenta	Male	N18°38′35″, E98°31′27″	Chiang Mai	3.17717	3.35831	2.55833	2.86264	3.31169	2.5322	3.31169	2.41163	1.18165	2.94749	1.07851	2.74654	1.42829	2.26427	4.44174	2.16603	3.10093	1.90703	3.72873	1.84005
40	H. sanguinolenta	Male	N18°38′35″, E98°31′27″	Chiang Mai	3.39686	3.42079	2.64799	2.8135	3.53587	2.52771	3.54484	2.37589	1.2489	2.75098	1.17267	2.5545	1.58522	2.04098	4.82286	2.16601	3.34305	1.78198	4.08744	1.73733
41	H. sanguinolenta	Male	N18°38′35″, E98°31′27″	Chiang Mai	3.28043	3.31503	2.70117	2.78778	3.43286	2.50294	3.45725	2.40597	1.37193	2.78172	1.29266	2.63627	1.6707	2.15144	4.5487	2.16962	3.24384	1.88478	3.78652	1.81205
42	H. sanguinolenta	Male	N18°38′35″, E98°31′27″	Chiang Mai	3.30669	3.23781	2.66866	2.67683	3.57662	2.40854	3.59503	2.29268	1.28832	2.61585	1.20857	2.41463	1.61347	1.9939	4.6993	2.10366	3.30055	1.7622	3.91404	1.70122
43	H. sanguinolenta	Male	N18°38′35″, E98°31′27″	Chiang Mai	3.28348	3.35218	2.60046	2.72981	3.47098	2.46752	3.48438	2.34305	1.10493	2.65424	1.03797	2.44974	1.52457	1.97408	4.75668	2.18301	3.26563	1.77847	3.94419	1.74291
44	H. sanguinolenta	Male	N18°38′35″, E98°31′27″	Chiang Mai	3.35976	3.1544	2.69913	2.64523	3.49551	2.32081	3.49551	2.20366	1.29189	2.75788	1.18329	2.57314	1.52718	2.05947	4.64031	1.97836	3.24664	1.64943	3.8575	1.57283
45	H. sanguinolenta	Male	N18°38′35″, E98°31′27″	Chiang Mai	3.16067	3.39772	2.58148	2.79843	3.38239	2.56863	3.39596	2.45599	1.20592	2.65425	1.15614	2.46049	1.58601	2.09101	4.62221	2.28476	3.22854	1.94232	3.8756	1.91528
46	H. sanguinolenta	Male	N18°38′35″, E98°31′27″	Chiang Mai	3.29824	3.17969	2.51797	2.56792	3.46416	2.25534	3.45968	2.11691	0.957434	2.50987	0.881201	2.3	1.33412	1.79093	4.80048	1.88471	3.2534	1.50514	3.97537	1.45156
47	H. sanguinolenta	Male	N18°38′35″, E98°31′27″	Chiang Mai	3.34003	3.13815	2.67781	2.53182	3.50448	2.30168	3.51337	2.17776	1.25115	2.48756	1.19337	2.31053	1.54448	1.86795	4.7267	2.02286	3.39337	1.63339	4.0067	1.59798
48	H. sanguinolenta	Male	N18°38′35″, E98°31′27″	Chiang Mai	3.45519	3.56819	2.72425	2.95195	3.64353	2.59472	3.64353	2.46522	1.17717	2.95195	1.08748	2.70635	1.51349	2.20622	4.94398	2.19729	3.35654	1.84898	4.0247	1.75967
49	H. sanguinolenta	Male	N18°38′35″, E98°31′27″	Chiang Mai	3.29176	3.23087	2.61758	2.71271	3.43202	2.41984	3.44107	2.30269	1.22397	2.7037	1.138	2.52798	1.54975	2.05939	4.64012	2.0729	3.21936	1.753	3.86187	1.70794
50	H. sanguinolenta	Male	N18°38′35″, E98°31′27″	Chiang Mai	3.3191	3.25428	2.6227	2.76085	3.42624	2.423	3.4307	2.29408	1.19418	2.8053	1.11829	2.64971	1.47989	2.13405	4.66726	2.0407	3.17625	1.76064	3.82354	1.68951
51	H. sanguinolenta	Female	N18°38′35″, E98°31′27″	Chiang Mai	3.1573	3.11259	2.83146	2.6823	3.48876	2.4476	3.48876	2.36378	1.61236	2.67671	1.53371	2.47554	1.91573	2.06202	4.36517	2.20731	3.36517	1.91673	3.76966	1.8832
52	H. sanguinolenta	Female	N18°38′35″, E98°31′27″	Chiang Mai	3.19135	3.30995	2.56671	2.7903	3.36738	2.43445	3.36738	2.32713	1.06757	2.86373	0.976711	2.67168	1.39692	2.1012	4.66777	2.02212	3.22542	1.72276	3.86142	1.63238
53	H. sanguinolenta	Female	N18°38′35″, E98°31′27″	Chiang Mai	3.46501	3.53805	2.94784	3.04078	3.76956	2.70926	3.75807	2.58923	1.55724	3.02363	1.48254	2.81215	1.87903	2.34917	4.92456	2.33774	3.57993	2.04052	4.18904	1.9605
54	H. sanguinolenta	Female	N18°38′35″, E98°31′27″	Chiang Mai	3.46585	3.30615	2.88632	2.78621	3.71585	2.45842	3.72153	2.33409	1.46589	2.83707	1.38066	2.63362	1.78974	2.06846	4.89765	2.07411	3.57381	1.76893	4.15334	1.70111
55	H. sanguinolenta	Female	N18°38′35″, E98°31′27″	Chiang Mai	3.5225	3.39641	2.88618	2.85389	3.70999	2.4696	3.69295	2.35093	1.27265	2.92736	1.14765	2.69565	1.57944	2.11357	5.04513	1.9949	3.52818	1.70103	4.24973	1.61061
56	H. sanguinolenta	Female	N18°38′35″, E98°31′27″	Chiang Mai	3.70684	3.41275	3.16661	2.95543	3.93672	2.58386	3.93672	2.48668	1.72986	3.10406	1.62066	2.85253	1.97698	2.30375	5.02865	2.20085	3.71258	1.92646	4.3505	1.86358
57	H. sanguinolenta	Female	N18°38′35″, E98°31′27″	Chiang Mai	3.44377	3.34165	2.94377	2.81078	3.78084	2.50344	3.78646	2.37492	1.39324	2.81078	1.31459	2.60403	1.74155	2.08434	4.97745	2.14581	3.52242	1.79935	4.25836	1.76582
58	H. sanguinolenta	Female	N18°38′35″, E98°31′27″	Chiang Mai	3.31013	3.49977	2.76993	2.90211	3.59747	2.59753	3.59747	2.47685	1.30451	2.93659	1.20107	2.66075	1.64932	2.13204	4.89623	2.26997	3.51126	1.87919	4.18363	1.83896
59	H. sanguinolenta	Female	N18°38′35″, E98°31′27″	Chiang Mai	3.38418	3.43926	2.75141	2.93348	3.59887	2.512	3.58757	2.37151	1.16949	3.12455	1.01695	2.88852	1.43503	2.25912	4.85876	2.01747	3.36158	1.78706	3.98305	1.66343
60	H. sanguinolenta	Female	N18°38′35″, E98°31′27″	Chiang Mai	3.23558	3.03546	2.86202	2.58386	3.4827	2.33233	3.4942	2.24087	1.65515	2.59529	1.58043	2.38378	1.94824	1.95504	4.50567	2.05794	3.41948	1.76068	3.90224	1.74353
61	H. sanguinolenta	Female	N18°38′35″, E98°31′27″	Chiang Mai	3.15341	3.18187	2.75	2.74669	3.40341	2.45846	3.42045	2.36803	1.46591	2.85407	1.38636	2.67887	1.71023	2.22109	4.32386	2.14762	3.24432	1.93286	3.75568	1.87069
62	H. sanguinolenta	Female	N18°38′35″, E98°31′27″	Chiang Mai	3.35222	3.19877	2.86359	2.65622	3.65335	2.36234	3.65335	2.26062	1.33521	2.69578	1.27271	2.48103	1.67611	1.97804	4.7897	2.0289	3.50563	1.70676	4.11925	1.67851
63	H. sanguinolenta	Female	N18°38′35″, E98°31′27″	Chiang Mai	3.16092	3.11554	2.70115	2.60105	3.47126	2.32665	3.46552	2.22947	1.35057	2.6525	1.27011	2.45242	1.62069	1.96651	4.5	2.01796	3.27011	1.68639	3.85057	1.64638
64	H. sanguinolenta	Female	N18°38′35″, E98°31′27″	Chiang Mai	3.3828	3.06358	2.84567	2.50089	3.57137	2.19964	3.57137	2.06891	1.42283	2.50657	1.34855	2.27922	1.76569	1.7563	4.84564	1.87566	3.49137	1.49485	4.09708	1.44369
65	H. sanguinolenta	Female	N18°38′35″, E98°31′27″	Chiang Mai	3.26116	2.96692	2.74982	2.4357	3.585	2.10792	3.59068	1.98359	1.27265	2.45265	1.19311	2.24355	1.59081	1.70668	4.78379	1.74624	3.30661	1.40717	4.01111	1.3337
66	H. sanguinolenta	Female	N18°38′35″, E98°31′27″	Chiang Mai	3.31638	3.10207	2.68362	2.52324	3.53672	2.1973	3.52542	2.06243	1.09605	2.55696	0.977401	2.30408	1.38983	1.74773	4.88701	1.82078	3.38983	1.41616	4.12429	1.35435
67	H. sanguinolenta	Female	N18°38′35″, E98°31′27″	Chiang Mai	3.44068	3.05712	2.9209	2.47267	3.73446	2.18044	3.72881	2.06243	1.36723	2.47829	1.28814	2.26474	1.70056	1.75897	4.9774	1.83202	3.62147	1.43302	4.31073	1.3993
68	H. sanguinolenta	Female	N18°38′35″, E98°31′27″	Chiang Mai	3.41714	3.2512	2.84	2.68281	3.68571	2.35883	3.69143	2.2281	1.37143	2.70555	1.26286	2.46682	1.65143	1.97232	4.93143	1.98369	3.49714	1.6256	4.2	1.56308
69	H. sanguinolenta	Female	N18°38′35″, E98°31′27″	Chiang Mai	3.35227	3.08579	2.82386	2.53758	3.56818	2.2663	3.55114	2.13632	1.45455	2.54323	1.35227	2.26065	1.77273	1.75766	4.75	1.91025	3.49432	1.57115	4.06818	1.53724
70	H. sanguinolenta	Female	N18°38′35″, E98°31′27″	Chiang Mai	3.20766	2.93802	2.6122	2.38749	3.48855	2.0729	3.49416	1.93808	1.15161	2.43805	1.02803	2.20773	1.44373	1.66844	4.80307	1.71338	3.34249	1.31452	4.0166	1.26397
71	H. sanguinolenta	Female	N18°38′35″, E98°31′27″	Chiang Mai	3.53349	2.91123	2.97734	2.36363	3.75257	2.02278	3.72449	1.89426	1.42126	2.44186	1.33138	2.23511	1.64596	1.73221	5.0671	1.60369	3.58966	1.29078	4.32557	1.21255
72	H. sanguinolenta	Female	N18°38′35″, E98°31′27″	Chiang Mai	3.33709	3.01811	2.81138	2.48383	3.57709	2.15417	3.5828	2.04618	1.33712	2.58046	1.23998	2.38721	1.60569	1.85293	4.73135	1.7563	3.41137	1.47211	4.05136	1.40391
73	H. sanguinolenta	Female	N18°38′35″, E98°31′27″	Chiang Mai	3.1704	3.10269	2.55678	2.51493	3.53403	2.17019	3.53403	2.04586	1.09657	2.56015	0.982939	2.31148	1.42611	1.77458	4.79538	1.81414	3.31813	1.45245	4.03403	1.40723
74	H. sanguinolenta	Female	N18°38′35″, E98°31′27″	Chiang Mai	3.55682	3.23273	2.90909	2.66757	3.84659	2.2663	3.84091	2.14762	1.43182	2.75234	1.30114	2.50932	1.72159	1.96677	5.07955	1.86504	3.5625	1.55985	4.3125	1.48073
75	H. sanguinolenta	Female	N18°38′35″, E98°31′27″	Chiang Mai	3.12429	3.04026	2.72316	2.5682	3.46328	2.24788	3.46893	2.14672	1.32768	2.64126	1.25989	2.47829	1.61017	1.96689	4.47458	1.92756	3.22034	1.63533	3.85876	1.59037
76	H. sanguinolenta	Female	N18°38′35″, E98°31′27″	Chiang Mai	3.25989	3.06274	2.70621	2.53448	3.53672	2.2254	3.54237	2.10739	1.20904	2.56258	1.12429	2.35465	1.52542	1.82078	4.79661	1.87136	3.35593	1.51732	4.0113	1.46674
77	H. sanguinolenta	Female	N18°38′35″, E98°31′27″	Chiang Mai	3.42367	3.10764	2.89826	2.55692	3.57057	2.27594	3.58186	2.15793	1.5028	2.57378	1.40676	2.36024	1.75703	1.86571	4.87563	1.92753	3.56492	1.59035	4.22592	1.55101
78	H. sanguinolenta	Female	N18°38′35″, E98°31′27″	Chiang Mai	3.22594	2.97839	2.72877	2.45577	3.48582	2.12421	3.48017	2.0062	1.31071	2.47825	1.22597	2.25908	1.5819	1.76456	4.72874	1.75332	3.38978	1.43862	4.03383	1.3768
79	H. sanguinolenta	Female	N18°38′35″, E98°31′27″	Chiang Mai	3.26857	3.23984	2.59429	2.62029	3.51429	2.23378	3.51429	2.10874	0.931429	2.60892	0.84	2.38156	1.30286	1.8018	4.98857	1.79612	3.37714	1.4494	4.17714	1.40393
80	H. sanguinolenta	Female	N18°38′35″, E98°31′27″	Chiang Mai	3.6	3.03521	3.02857	2.47819	3.80571	2.09737	3.78857	1.97232	1.45143	2.56913	1.32	2.34178	1.73143	1.7677	5.05143	1.67107	3.67429	1.36414	4.36571	1.29025
81	H. sanguinolenta	Female	N18°38′35″, E98°31′27″	Chiang Mai	3.37714	2.77375	2.98857	2.29062	3.72	2.01779	3.72	1.91548	1.61143	2.26789	1.56	2.10305	1.89714	1.65971	4.77714	1.71086	3.49143	1.40393	4.09714	1.36414
82	H. sanguinolenta	Female	N18°38′35″, E98°31′27″	Chiang Mai	3.41714	2.95564	2.92	2.40998	3.78857	2.11442	3.78857	1.97801	1.45714	2.38725	1.34857	2.17126	1.73714	1.66539	4.89714	1.77907	3.58286	1.40393	4.21143	1.36414
83	H. sanguinolenta	Female	N18°38′35″, E98°31′27″	Chiang Mai	3.38857	3.34215	2.74857	2.72828	3.61143	2.38725	3.61714	2.22241	1.12571	2.73397	1.04571	2.47251	1.50857	1.89275	5.04	1.94959	3.55429	1.54034	4.28	1.45508
84	H. sanguinolenta	Female	N18°38′35″, E98°31′27″	Chiang Mai	3.31633	3.35491	2.66097	2.75361	3.54232	2.41081	3.55362	2.27032	1.08473	2.77609	0.994335	2.49511	1.42936	1.92191	4.93213	2.01182	3.45757	1.59597	4.16943	1.51729
85	H. sanguinolenta	Female	N18°38′35″, E98°31′27″	Chiang Mai	3.50842	2.66931	3.14119	2.20289	3.7344	1.93315	3.7344	1.82637	1.81918	2.33776	1.72314	2.12983	2.00562	1.6915	4.69484	1.60721	3.53667	1.35433	4.07338	1.30937
86	H. sanguinolenta	Female	N18°38′35″, E98°31′27″	Chiang Mai	2.94253	3.06409	2.45402	2.56675	3.14368	2.30379	3.14368	2.18945	0.988506	2.60105	0.936782	2.36667	1.36207	1.90934	4.32184	1.97222	3.08046	1.65781	3.72414	1.62351
87	H. sanguinolenta	Female	N18°38′35″, E98°31′27″	Chiang Mai	3.19881	2.50363	2.72723	2.0289	3.46585	1.74067	3.47154	1.61069	1.3068	2.02325	1.22157	1.80849	1.59657	1.36202	4.65902	1.38463	3.36926	1.07379	3.9488	1.02293
88	H. sanguinolenta	Female	N18°38′35″, E98°31′27″	Chiang Mai	3.28972	2.7523	2.76132	2.27192	3.47154	1.98934	3.46585	1.87631	1.36361	2.33974	1.28407	2.10237	1.70452	1.61634	4.63629	1.65025	3.37495	1.33941	4.02266	1.29985
89	H. sanguinolenta	Female	N18°38′35″, E98°31′27″	Chiang Mai	3.19881	2.72404	2.77836	2.25496	3.48858	1.96108	3.4829	1.8537	1.45452	2.31148	1.3693	2.09672	1.76134	1.63895	4.42607	1.6672	3.27268	1.39028	3.80676	1.33941
90	H. sanguinolenta	Female	N18°38′35″, E98°31′27″	Chiang Mai	3.35995	3.4444	2.81138	2.87033	3.57137	2.54636	3.57709	2.41563	1.23998	2.90444	1.13712	2.64298	1.50855	2.13712	4.87421	2.16554	3.43994	1.79609	4.11422	1.74494
91	H. sanguinolenta	Female	N18°38′35″, E98°31′27″	Chiang Mai	3.43429	3.25689	2.82286	2.68281	3.75429	2.34941	3.76	2.2281	1.22857	2.67144	1.11429	2.44409	1.54286	1.88138	5.08	1.98937	3.57143	1.58013	4.28571	1.55171
92	H. sanguinolenta	Female	N18°38′35″, E98°31′27″	Chiang Mai	3.64	3.20573	3.00571	2.67144	3.80571	2.28494	3.79429	2.15421	1.56571	2.77944	1.46857	2.56345	1.81143	2.04053	5.09143	1.81317	3.71429	1.56876	4.36571	1.46077
93	H. sanguinolenta	Female	N18°38′35″, E98°31′27″	Chiang Mai	3.30286	3.30804	2.81714	2.7226	3.58286	2.44409	3.58286	2.31904	1.40571	2.71123	1.33143	2.48387	1.71429	1.97232	4.82857	2.14284	3.49143	1.75065	4.13143	1.7336
94	H. sanguinolenta	Female	N18°38′35″, E98°31′27″	Chiang Mai	3.36571	2.99543	2.79429	2.47251	3.61143	2.15989	3.60571	2.04053	1.46286	2.5464	1.35429	2.33041	1.69143	1.83022	4.8	1.7677	3.47429	1.4835	4.14857	1.44372
95	H. sanguinolenta	Female	N18°38′35″, E98°31′27″	Chiang Mai	3.28	3.05795	2.81714	2.47819	3.56571	2.20536	3.56571	2.086	1.21714	2.42135	1.14857	2.24515	1.53714	1.75065	4.83429	1.84727	3.41714	1.46645	4.12	1.43235
96	H. sanguinolenta	Female	N18°38′35″, E98°31′27″	Chiang Mai	3.65714	2.92154	3.26857	2.40998	3.96	2.16557	3.96	2.04621	1.90857	2.38156	1.83429	2.18831	2.21143	1.73928	5.06857	1.87001	3.81143	1.51761	4.41714	1.49487
97	H. sanguinolenta	Female	N18°38′35″, E98°31′27″	Chiang Mai	3.52571	2.98406	2.89714	2.46114	3.68	2.12579	3.68	1.98937	1.50286	2.52366	1.37714	2.30767	1.76	1.77338	5.04	1.72791	3.61143	1.38688	4.23429	1.33004
98	H. sanguinolenta	Female	N18°38′35″, E98°31′27″	Chiang Mai	3.10857	3.02385	2.59429	2.50661	3.43429	2.21105	3.42857	2.09737	1.13714	2.60892	1.01714	2.4043	1.39429	1.87569	4.6	1.82454	3.25143	1.51761	3.85143	1.45508
99	H. sanguinolenta	Female	N18°38′35″, E98°31′27″	Chiang Mai	3.15429	2.99543	2.52571	2.4043	3.49143	2.0519	3.50286	1.92117	1.01714	2.41567	0.914286	2.19399	1.32571	1.63129	4.80571	1.66539	3.33143	1.29593	4.04571	1.25615
100	H. sanguinolenta	Female	N18°38′35″, E98°31′27″	Chiang Mai	3.16	3.08637	2.57714	2.45545	3.49143	2.11442	3.49143	1.98369	1.03429	2.40998	0.942857	2.16557	1.37143	1.66539	4.93714	1.71654	3.36571	1.31867	4.16571	1.26183
101	H. aberrans	Male	N18°38′35″, E98°31′27″	Chiang Mai	3.09642	2.88494	2.7018	2.47412	3.23991	2.27765	3.23991	2.16601	1.52693	2.37589	1.48657	2.22853	1.79598	1.90702	4.26232	1.99186	3.25337	1.75966	3.62556	1.7284
102	H. aberrans	Male	N18°38′35″, E98°31′27″	Chiang Mai	3.46175	2.98319	3.06986	2.59743	3.52031	2.38661	3.50229	2.28344	1.96175	2.52118	1.93922	2.38661	2.20949	2.06813	4.4167	2.06365	3.47526	1.8618	3.80859	1.81694
103	H. aberrans	Male	N18°38′35″, E98°31′27″	Chiang Mai	3.4308	2.95208	3.03795	2.56533	3.48438	2.36083	3.47098	2.26303	1.94868	2.49864	1.92189	2.36528	2.19421	2.04965	4.3683	2.0452	3.44866	1.84516	3.77902	1.8007
104	H. aberrans	Male	N18°38′35″, E98°31′27″	Chiang Mai	3.02009	2.84539	2.64063	2.41862	3.09599	2.24525	3.09599	2.12967	1.43082	2.33416	1.39511	2.17857	1.721	1.82737	4.1183	1.98741	3.18527	1.70735	3.5067	1.67623
105	H. aberrans	Male	N18°38′35″, E98°31′27″	Chiang Mai	3.29955	3.23435	2.89415	2.84411	3.39415	2.65123	3.39415	2.53461	1.69146	2.74094	1.65542	2.58844	1.9392	2.28342	4.37612	2.35967	3.39415	2.11297	3.75	2.0726
106	H. aberrans	Male	N18°38′35″, E98°31′27″	Chiang Mai	3.1987	3.20106	2.79245	2.80541	3.32816	2.56535	3.32816	2.44977	1.60941	2.74317	1.56477	2.60092	1.83709	2.25416	4.3237	2.24083	3.30584	2.04078	3.6853	1.98743
107	H. aberrans	Male	N18°38′35″, E98°31′27″	Chiang Mai	3.3295	3.15724	2.93041	2.72857	3.52232	2.5321	3.52232	2.416	1.70625	2.59461	1.67037	2.4294	1.99771	2.10343	4.5447	2.25525	3.48644	1.97394	3.82724	1.94715
108	H. aberrans	Male	N18°38′35″, E98°31′27″	Chiang Mai	3.1861	2.97872	2.74216	2.60809	3.26682	2.39375	3.25785	2.28211	1.57177	2.54111	1.52693	2.39821	1.80495	2.0767	4.22197	2.08563	3.2444	1.87129	3.62108	1.82664
109	H. aberrans	Male	N18°38′35″, E98°31′27″	Chiang Mai	3.20759	2.97431	2.80581	2.56088	3.34152	2.35639	3.34152	2.24525	1.63618	2.48531	1.59154	2.32971	1.89957	2.00519	4.35937	2.06299	3.34152	1.84071	3.71652	1.80959
110	H. aberrans	Male	N18°38′35″, E98°31′27″	Chiang Mai	3.40319	2.9204	3.09238	2.53015	3.57436	2.33278	3.56535	2.22962	1.88517	2.47632	1.84913	2.31933	2.14643	1.98291	4.52931	2.05019	3.55184	1.82143	3.90319	1.79451
111	H. aberrans	Male	N18°38′35″, E98°31′27″	Chiang Mai	3.25785	2.83585	2.8722	2.40716	3.47758	2.21515	3.46861	2.10351	1.66594	2.26427	1.61661	2.09458	1.9619	1.77307	4.49102	1.95169	3.42377	1.67483	3.78251	1.65697
112	H. aberrans	Male	N18°38′35″, E98°31′27″	Chiang Mai	3.4167	2.83519	2.99778	2.40009	3.55184	2.19823	3.54733	2.07264	1.75904	2.24309	1.72301	2.08161	2.04283	1.76761	4.62841	1.90667	3.57514	1.64315	3.97081	1.63058
113	H. aberrans	Male	N18°38′35″, E98°31′27″	Chiang Mai	3.45098	3.07949	3.06443	2.66945	3.51821	2.47698	3.51821	2.36401	1.83753	2.61924	1.79552	2.46861	2.08964	2.10041	4.53922	2.18409	3.58123	1.94142	3.90056	1.90794
114	H. aberrans	Male	N18°38′35″, E98°31′27″	Chiang Mai	3.27989	3.20173	2.86639	2.78996	3.42335	2.52525	3.41491	2.4076	1.63432	2.74374	1.57525	2.57567	1.88748	2.20171	4.45288	2.1681	3.43179	1.95381	3.81153	1.90339
115	H. aberrans	Male	N18°38′35″, E98°31′27″	Chiang Mai	3.53693	3.28324	3.15199	2.90408	3.66663	2.68742	3.65408	2.57493	1.90514	2.80825	1.85912	2.64992	2.22313	2.30827	4.64989	2.38326	3.6499	2.1666	4.0181	2.13327
116	H. aberrans	Male	N18°38′35″, E98°31′27″	Chiang Mai	2.41408	2.41531	2.0383	1.97926	2.63458	1.79679	2.63458	1.68855	0.811594	1.81226	0.783644	1.64526	1.12215	1.32672	3.66253	1.57103	2.60663	1.26178	2.96066	1.24013
117	H. aberrans	Male	N18°38′35″, E98°31′27″	Chiang Mai	2.47126	2.42554	2.10763	2.00099	2.6186	1.8293	2.6186	1.72316	0.91954	1.84803	0.891327	1.71068	1.21735	1.38914	3.61233	1.5983	2.62487	1.30486	2.97597	1.28925
118	H. aberrans	Male	N18°38′35″, E98°31′27″	Chiang Mai	2.33848	2.38007	1.92362	1.94229	2.4778	1.74189	2.4747	1.62782	0.666663	1.76964	0.635704	1.60624	0.994835	1.28561	3.54591	1.47984	2.4809	1.19004	2.88647	1.17154
119	H. aberrans	Male	N18°38′35″, E98°31′27″	Chiang Mai	2.09166	2.37749	1.73853	1.9356	2.29791	1.75511	2.31041	1.6462	0.547914	1.78001	0.510414	1.62441	0.835413	1.307	3.3354	1.5435	2.31666	1.23854	2.70415	1.23231
120	H. aberrans	Male	N18°38′35″, E98°31′27″	Chiang Mai	2.24166	2.45529	1.84791	2.04763	2.37291	1.87959	2.37603	1.76134	0.660413	1.89826	0.626039	1.74578	0.929162	1.45015	3.36665	1.63686	2.38541	1.34434	2.7604	1.33812
121	H. aberrans	Female	N18°38′35″, E98°31′27″	Chiang Mai	3.01695	3.24819	2.70056	2.78737	3.22034	2.57382	3.22599	2.46705	1.36158	2.64126	1.33333	2.47267	1.67797	2.10739	4.40113	2.28722	3.40113	2.01185	3.72316	1.98375
122	H. aberrans	Female	N18°38′35″, E98°31′27″	Chiang Mai	3.25424	3.13579	2.9096	2.71993	3.48023	2.50639	3.48588	2.38837	1.58757	2.59068	1.54802	2.41085	1.9322	2.02309	4.56497	2.23664	3.62147	1.92194	4.0226	1.92194
123	H. aberrans	Female	N18°38′35″, E98°31′27″	Chiang Mai	3.49137	3.24547	3.16566	2.82486	3.65137	2.58046	3.63994	2.4611	1.8514	2.81918	1.80569	2.65435	2.09711	2.29058	4.66278	2.18259	3.68565	2.00639	4.07993	1.96661
124	H. aberrans	Female	N18°38′35″, E98°31′27″	Chiang Mai	3.12566	3.17726	2.81138	2.71687	3.34852	2.50089	3.35423	2.40426	1.47426	2.57478	1.42855	2.40426	1.79997	2.03481	4.5085	2.23943	3.49137	1.94387	3.84565	1.93819
125	H. aberrans	Female	N18°38′35″, E98°31′27″	Chiang Mai	3.43098	3.05261	3.09765	2.61244	3.66086	2.40093	3.65511	2.27517	1.75859	2.50954	1.72411	2.3209	2.11491	1.92074	4.77004	2.12654	3.81028	1.81213	4.18384	1.81213
126	H. aberrans	Female	N18°38′35″, E98°31′27″	Chiang Mai	3.43673	3.08691	3.13788	2.64674	3.63212	2.43523	3.62063	2.31518	1.81032	2.55527	1.76434	2.40093	2.10341	2.03507	4.68383	2.12082	3.69534	1.88073	4.12062	1.85786
127	H. aberrans	Female	N18°38′35″, E98°31′27″	Chiang Mai	3.40799	3.12121	3.09765	2.76107	3.60914	2.53241	3.60914	2.43523	1.90227	2.68675	1.85054	2.52097	2.14939	2.20657	4.5459	2.24658	3.6781	2.01221	3.98269	1.97791
128	H. aberrans	Female	N18°38′35″, E98°31′27″	Chiang Mai	3.33328	3.09262	3.06317	2.69819	3.49994	2.49239	3.49994	2.39521	1.86779	2.66389	1.81032	2.51526	2.11491	2.13797	4.37924	2.22372	3.57465	1.97219	3.87925	1.96076
129	H. aberrans	Female	N18°38′35″, E98°31′27″	Chiang Mai	3.78729	3.2241	4.0689	2.85253	3.5804	2.65817	3.56891	2.54956	5.26428	2.7382	5.31026	2.58386	4.97693	2.24087	2.60341	2.40093	3.45971	2.12082	3.17236	2.10367
130	H. aberrans	Female	N18°38′35″, E98°31′27″	Chiang Mai	3.55167	3.08119	3.24133	2.71534	3.72408	2.48096	3.71258	2.37235	2.0287	2.69247	1.95399	2.51526	2.25858	2.12082	4.62636	2.16084	3.77005	1.94361	4.10338	1.90931
131	H. aberrans	Female	N18°38′35″, E98°31′27″	Chiang Mai	3.43098	3.12121	3.14363	2.74392	3.57465	2.51526	3.56891	2.40664	1.91951	2.75535	1.85629	2.61816	2.14364	2.20085	4.4597	2.20657	3.5919	1.97791	3.92522	1.96076
132	H. aberrans	Female	N18°38′35″, E98°31′27″	Chiang Mai	2.08437	2.49299	1.77636	2.01034	2.31222	1.81728	2.32487	1.70396	0.438815	1.81308	0.409279	1.6494	0.763706	1.29266	3.51474	1.59064	2.50209	1.25489	2.86917	1.25909
133	H. aberrans	Female	N18°38′35″, E98°31′27″	Chiang Mai	2.22785	2.58535	1.90717	2.14886	2.48101	1.9474	2.48945	1.82989	0.56962	1.98937	0.540084	1.79631	0.932489	1.43537	3.59494	1.71657	2.64135	1.36822	3.02954	1.37661
134	H. aberrans	Female	N18°38′35″, E98°31′27″	Chiang Mai	2.36862	2.46984	2.08896	2.01886	2.61015	1.82077	2.61015	1.69854	0.783891	1.87556	0.758468	1.71961	1.08897	1.36979	3.6737	1.54681	2.68642	1.26864	3.09319	1.27285
135	H. aberrans	Female	N18°38′35″, E98°31′27″	Chiang Mai	2.41772	2.40487	2.14346	2.01875	2.63291	1.84248	2.65401	1.73336	0.970464	1.89284	0.915612	1.72916	1.25316	1.40599	3.59916	1.61584	2.75105	1.31785	3.04219	1.31785
136	H. aberrans	Female	N18°38′35″, E98°31′27″	Chiang Mai	2.34744	2.59206	2.0593	2.22117	2.56354	2.01043	2.5593	1.90928	0.843213	2.12844	0.788129	1.94721	1.12287	1.58053	3.48302	1.76176	2.64404	1.47937	2.95336	1.49202
137	H. aberrans	Female	N18°38′35″, E98°31′27″	Chiang Mai	2.23948	2.39475	1.99578	1.99771	2.43275	1.82218	2.43275	1.71352	0.785707	1.92667	0.743691	1.78457	1.05461	1.40425	3.3193	1.60068	2.49578	1.29559	2.83191	1.31649
138	H. aberrans	Female	N18°38′35″, E98°31′27″	Chiang Mai	3.3028	3.06358	3.04567	2.6714	3.47423	2.47247	3.47994	2.38153	1.8514	2.65435	1.80569	2.50657	2.08568	2.12575	4.36564	2.19964	3.5428	1.96092	3.86279	1.94955
139	H. aberrans	Female	N18°38′35″, E98°31′27″	Chiang Mai	2.31532	2.56757	2.02703	2.2027	2.52703	2	2.52252	1.89189	0.81982	2.1036	0.761261	1.93243	1.12162	1.55856	3.43694	1.74775	2.59459	1.47297	2.90991	1.45946
140	H. aberrans	Female	N18°38′35″, E98°31′27″	Chiang Mai	2.2207	2.37733	1.98196	1.9923	2.41439	1.80426	2.4234	1.71472	0.765758	1.91171	0.729722	1.7774	1.04954	1.38789	3.30627	1.59832	2.48196	1.27597	2.79276	1.2894
141	H. sanguinolenta	Male	N14°22′23″, E101°44′51″	Nakhon Ratchasima	3.1861	2.83582	2.52692	2.1928	3.48655	1.94274	3.5	1.78645	0.966393	2.08563	0.885676	1.87129	1.28478	1.43368	4.84976	1.62569	3.21301	1.20594	3.91704	1.18362
142	H. sanguinolenta	Male	N14°22′23″, E101°44′51″	Nakhon Ratchasima	3.16368	2.96532	2.49553	2.39821	3.26682	2.11689	3.26682	1.98293	0.979846	2.39375	0.881192	2.19727	1.28478	1.70161	4.6121	1.77305	3.1009	1.41135	3.75112	1.36223
143	H. sanguinolenta	Male	N14°22′23″, E101°44′51″	Nakhon Ratchasima	3.02931	2.91142	2.26805	2.22064	3.214	1.96048	3.23202	1.81246	0.768053	2.17579	0.691477	1.96048	1.1194	1.50744	4.69148	1.59715	2.96625	1.2069	3.73202	1.14859
144	H. sanguinolenta	Male	N14°22′23″, E101°44′51″	Nakhon Ratchasima	2.96226	3.386	2.22448	2.74868	3.14892	2.47871	3.1667	2.32381	0.700035	2.67345	0.588924	2.43003	1.0467	1.92549	4.5667	2.11137	2.91781	1.68207	3.66003	1.62454
145	H. sanguinolenta	Male	N14°22′23″, E101°44′51″	Nakhon Ratchasima	2.78892	2.96555	1.9667	2.24415	2.93559	1.95647	2.96226	1.78829	0.282257	2.22202	0.180035	1.9963	0.691146	1.46078	4.55781	1.59356	2.68226	1.13328	3.58892	1.09344
146	H. sanguinolenta	Male	N14°25′53′′, E98°48′35′′	Kanchanaburi	2.9487	3.40556	2.18084	2.74317	3.0737	2.44532	3.09155	2.29862	0.582624	2.77429	0.479946	2.54312	0.92191	2.01855	4.6228	2.04078	2.81923	1.6718	3.67191	1.60512
147	H. sanguinolenta	Male	N14°25′53′′, E98°48′35′′	Kanchanaburi	3.33412	3.24668	2.79151	2.6617	3.5673	2.38931	3.57178	2.2732	1.20407	2.60811	1.11438	2.39377	1.53143	1.9249	4.84981	2.03207	3.34757	1.69716	4.04712	1.65697
147	H. sanguinolenta	Male	N14°25′53′′, E98°48′35′′	Kanchanaburi	2.76907	3.46545	1.85428	2.74652	2.80942	2.4518	2.81839	2.28211	0.235459	2.75098	0.123352	2.48752	0.616621	1.9472	4.46412	2.0767	2.61212	1.60337	3.50448	1.56318
149	H. sanguinolenta	Male	N14°25′53′′, E98°48′35′′	Kanchanaburi	3.27012	3.41	2.59602	2.91655	3.30584	2.60092	3.3103	2.47199	1.30584	3.0099	1.18977	2.81875	1.50673	2.35197	4.49334	2.20082	3.08262	1.95187	3.72995	1.8674
150	H. sanguinolenta	Male	N14°25′53′′, E98°48′35′′	Kanchanaburi	3.13556	3.54086	2.49557	2.96109	3.31778	2.68227	3.32222	2.5495	1.06891	2.88585	0.988914	2.67784	1.39335	2.23085	4.56666	2.37247	3.15778	1.97858	3.75778	1.95202
151	H. sanguinolenta	Female	N14°22′23″, E101°44′51″	Nakhon Ratchasima	2.99995	3.43745	2.39201	2.80109	3.28972	2.47155	3.27268	2.31814	0.806805	2.80677	0.693171	2.55678	1.14203	1.99429	4.57379	2.07383	3.06813	1.68747	3.73858	1.63066
152	H. sanguinolenta	Female	N14°22′23″, E101°44′51″	Nakhon Ratchasima	3.13063	3.37397	2.67041	2.79186	3.6079	2.50363	3.6079	2.3793	1.21021	2.7749	1.13066	2.55449	1.48861	2.06846	4.67606	2.18149	3.28972	1.80849	3.93176	1.77458
153	H. sanguinolenta	Female	N14°22′23″, E101°44′51″	Nakhon Ratchasima	3.68186	4.4415	2.97682	3.72463	3.97954	3.23373	3.95604	3.04672	0.759872	3.90385	0.611031	3.59996	1.10456	2.8675	5.67162	2.58698	3.61135	2.25971	4.5749	2.11166
154	H. sanguinolenta	Female	N14°22′23″, E101°44′51″	Nakhon Ratchasima	2.76962	3.50929	2.21345	2.91137	3.05051	2.59285	3.05613	2.4308	0.679765	2.98401	0.584261	2.74932	0.971895	2.22404	4.37634	2.1961	2.78647	1.81611	3.56174	1.74906
155	H. sanguinolenta	Female	N14°22′23″, E101°44′51″	Nakhon Ratchasima	2.84483	3.55	2.31034	2.96119	3.18966	2.6182	3.18391	2.46957	0.655172	2.93833	0.586207	2.73825	1.01724	2.1723	4.5	2.21804	2.94828	1.84646	3.68391	1.77786
156	H. sanguinolenta	Female	N14°25′53′′, E98°48′35′′	Kanchanaburi	2.58192	3.6809	1.90395	3.00654	2.9322	2.60754	2.93785	2.46143	0.271186	3.01778	0.158192	2.77051	0.644068	2.16358	4.31073	2.20292	2.65537	1.7702	3.47458	1.69153
157	H. sanguinolenta	Female	N14°25′53′′, E98°48′35′′	Kanchanaburi	2.89831	3.55165	2.40113	2.98406	3.16384	2.6806	3.16384	2.55134	0.915254	3.00092	0.847458	2.79861	1.26554	2.2816	4.42938	2.3097	3.09605	1.96127	3.68927	1.92194
158	H. sanguinolenta	Female	N14°25′53′′, E98°48′35′′	Kanchanaburi	3.18644	3.0515	2.71186	2.43333	3.45763	2.13549	3.45198	1.98937	1.18644	2.52324	1.09605	2.29284	1.47458	1.75335	4.70621	1.74773	3.27119	1.39369	3.9661	1.37683
159	H. sanguinolenta	Female	N14°25′53′′, E98°48′35′′	Kanchanaburi	3.15819	3.33248	2.87006	2.86605	3.44633	2.6806	3.45763	2.58506	1.68927	2.82671	1.61582	2.61878	1.9887	2.24788	4.42373	2.45581	3.40678	2.12987	3.85311	2.11301
160	H. sanguinolenta	Female	N14°25′53′′, E98°48′35′′	Kanchanaburi	2.71429	3.93327	2.11429	3.20573	3	2.83059	3	2.66576	0.394286	3.17163	0.308571	2.89312	0.88	2.28494	4.51429	2.4043	2.88571	1.95527	3.68	1.88706
